# Supplementary material for: Huntingtin fibrils with different toxicity, structure, and seeding potential can be interconverted
Source: Nat Commun. 2021 Jul 13;12:4272. doi: 10.1038/s41467-021-24411-2 (PMC8277859; doi:10.1038/s41467-021-24411-2)
Supplement: Supplementary file 4 — Source Data [file 41467_2021_24411_MOESM4_ESM.xlsx]

## Sheet: Figure 7a
t [h]	Q46-35R1 no seeds	N-fibril seeds	P-fibril seeds	T-fibril seeds
0	1	1	1	1
0.25	0.981687	0.96636	0.905175	0.883534
0.5	0.960366	0.941856	0.80977	0.800917
0.75	0.947109	0.911908	0.728923	0.754898
1	0.925464	0.891826	0.636476	0.700467
1.25	0.904128	0.853983	0.57207	0.664758
1.5	0.895486	0.823	0.509684	0.637714
1.75	0.886057	0.812021	0.466332	0.58655
2	0.881316	0.772331	0.429676	0.569995
2.25	0.875516	0.754377	0.390984	0.540138
2.5	0.857952	0.708733	0.351673	0.521061
2.75	0.840131	0.682201	0.329497	0.517956
3	0.813228	0.678034	0.303543	0.498586
3.25	0.801209	0.655783	0.277819	0.456741
3.5	0.77979	0.64002	0.262327	0.440714
3.75	0.766773	0.608747	0.252816	0.430198
4	0.735264	0.582482	0.227956	0.414956
4.25	0.726488	0.556026	0.233861	0.400315
4.5	0.708302	0.536606	0.21579	0.396563
4.75	0.682696	0.514622	0.20027	0.387117
5	0.677774	0.499417	0.203711	0.359665
5.25	0.66431	0.485798	0.189112	0.370735
5.5	0.627688	0.464022	0.198063	0.368047
5.75	0.631173	0.441854	0.172144	0.343268
6	0.599868	0.43149	0.169072	0.318418
6.25	0.590123	0.416734	0.159566	0.324171
6.5	0.572495	0.397461	0.158454	0.316255
6.75	0.554549	0.382746	0.159123	0.306702
7	0.539288	0.376947	0.154879	0.30132
7.25	0.524081	0.364244	0.143036	0.287902
7.5	0.521788	0.346606	0.141683	0.299554
7.75	0.495014	0.330442	0.129345	0.296345
8	0.480544	0.322775	0.133201	0.282236
8.25	0.462401	0.306702	0.127494	0.285242
8.5	0.453317	0.31375	0.130855	0.264879
8.75	0.431233	0.296379	0.130643	0.251051
9	0.4321	0.277762	0.135149	0.251618
9.25	0.41487	0.267202	0.116266	0.253463
9.5	0.400892	0.265165	0.122644	0.250059
9.75	0.388626	0.260669	0.122772	0.236473
10	0.381939	0.241509	0.112527	0.241718
10.25	0.368902	0.243997	0.119258	0.239722
10.5	0.358711	0.232914	0.101556	0.226631
10.75	0.348335	0.230683	0.102453	0.22065
11	0.327183	0.230198	0.108262	0.226373
11.25	0.328512	0.216902	0.106835	0.21678
11.5	0.318441	0.211961	0.104923	0.216215
11.75	0.309298	0.204382	0.0879475	0.234913
12	0.302204	0.196913	0.0947031	0.189174
12.25	0.287113	0.198682	0.0968791	0.212887
12.5	0.280911	0.187179	0.0959358	0.191411
12.75	0.283917	0.18864	0.0925755	0.190664
13	0.269451	0.183342	0.0912261	0.194602
13.25	0.266573	0.168152	0.0892931	0.188589
13.5	0.257695	0.170975	0.0917542	0.182479
13.75	0.245553	0.167976	0.0840507	0.183376
14	0.249755	0.161358	0.0839672	0.173444
14.25	0.232852	0.167841	0.0839117	0.170643
14.5	0.240701	0.159022	0.0899209	0.18307
14.75	0.227705	0.15182	0.0830734	0.164048
15	0.216664	0.153081	0.0846174	0.180555
15.25	0.215392	0.151767	0.0859457	0.171705
15.5	0.211249	0.147231	0.08472	0.17436
15.75	0.197769	0.142503	0.0822053	0.161243
16	0.193017	0.140152	0.082195	0.178308
16.25	0.197147	0.139551	0.0835164	0.166475
16.5	0.191723	0.136448	0.0790626	0.155257
16.75	0.190654	0.127165	0.0864501	0.158654
17	0.185269	0.129309	0.0799221	0.158037
17.25	0.179297	0.128185	0.0750374	0.152353
17.5	0.174984	0.126492	0.0769789	0.153197

## Sheet: Figure 7b
Q46-35R1 no seeds	N fibril seeds	T-fibril seeds	P-fibril seeds
0.735264	0.582482	0.414956	0.227956
0.758056	0.594435	0.462151	0.321543
0.697374	0.517048	0.370079	0.250243

## Sheet: Figure 7d
Q72, N-fibrils	Q72, T-fibrils	Q72, P-fibrils	Q72, BSA	Q72, Vehicle	Q39, N-fibrils	Q39, T-fibrils	Q39, P-fibrils	Q39, BSA	Q39, Vehicle	Q16, T-fibrils	Q16, T-fibrils	Q16, P-fibrils	Q16, BSA	Q16, Vehicle	eGFP, N-fibrils	eGFP, T-fibrils	eGFP, P-fibrils	eGFP, BSA	eGFP, Vehicle
0.25	0.5625	0.542857	0.369863	0.377622	0.0961538	0.2095	0.222973	0.12	0.0747664	0.0666667	0.0067	0.0853659	0.0454545	0.0120482	0.0526316	0.0301	0.0240964	0.0327869	0.0810811
0.21	0.425743	0.503937	0.379121	0.27957	0.0667	0.19898	0.301471	0.153846	0.0894309	0	0	0.115385	0.0273973	0.032967	0	0.0149254	0.0547945	0.0333333	0.03125
0.375	0.46988	0.504587	0.390805	0.436047	0.0405	0.180328	0.264151	0.153846	0.172414		0	0.00724	0.03125			0.0727273	0.047619	0.037037	0
0.4642	0.453947	0.6863	0.4029		0.0416	0.121951	0.34426	0.1851			0.116883	0	0.01923			0.204503	0.0175	0
0.373832	0.598214	0.635135	0.389831		0.150376	0.108696	0.1896	0.0299			0.51384		0			0.137626		0
0.495327	0.543307	0.3813	0.25		0.2723	0.229814	0.2063	0			0.424429
0.470297	0.4	0.5079	0.22222			0.275	0.344086	0.01818
	0.346154	0.5882	0.2615			0.166667	0.2723	0.0531915
	0.455224	0.446429	0.419753			0.121212		0.0839695
	0.47191	0.532663	0.32948			0.125		0.103825
	0.594118	0.587065	0.461874			0.241706
			0.421277

## Sheet: Figure 7f
	Group 1 (P-fibrils)						Group 2 (control)						Group 3 (N-fibrils)						Group 4 (T-fibrils)
Image	Dead cells	live cells	Total cells	%	%*100		Dead cells	live cells	Total cells	%	%*100		Dead cells	live cells	Total cells	%	%*100		Dead cells	live cells	Total cells	%	%*100
1	41	438	479	0.085595	8.5595		19	322	341	0.0557185	5.57185		18	367	385	0.0467532	4.67532		23	393	416	0.0552885	5.52885
2	48	348	396	0.121212	12.1212		19	383	402	0.0472637	4.72637		19	337	356	0.0533708	5.33708		26	390	416	0.0625	6.25
3	33	444	477	0.0691824	6.91824		21	348	369	0.0569106	5.69106		20	346	366	0.0546448	5.46448		28	386	414	0.0676329	6.76329
4	27	328	355	0.0760563	7.60563		27	373	400	0.0675	6.75		27	357	384	0.0703125	7.03125		30	388	418	0.0717703	7.17703
5	42	369	411	0.10219	10.219		19	393	412	0.0461165	4.61165		22	325	347	0.0634006	6.34006		24	386	410	0.0585366	5.85366
6	36	378	414	0.0869565	8.69565		21	387	408	0.0514706	5.14706		15	364	379	0.0395778	3.95778		32	389	421	0.0760095	7.60095
7	40	370	410	0.097561	9.7561		20	389	409	0.0488998	4.88998		23	308	331	0.0694864	6.94864		33	346	379	0.0870712	8.70712
8	31	323	354	0.0875706	8.75706		21	384	405	0.0518519	5.18519		31	422	453	0.0684327	6.84327		26	364	390	0.0666667	6.66667
9	37	324	361	0.102493	10.2493		24	409	433	0.0554273	5.54273		15	346	361	0.0415512	4.15512		27	347	374	0.0721925	7.21925
10	30	338	368	0.0815217	8.15217		23	398	421	0.0546318	5.46318		22	349	371	0.0592992	5.92992		20	339	359	0.0557103	5.57103
Mean	36.5	366	402.5	0.0906832	9.10339		21.4	378.6	400	0.0535791	5.35791		21.2	352.1	373.3	0.0566829	5.66829		26.9	372.8	399.7	0.0673378	6.73378
SD	6.41613	44.2242	46.2199	0.0151276	1.51276		2.59058	25.6177	26.4365	0.00613633	0.613633		5.02881	30.3038	32.7042	0.0114261	1.14261		4.04008	21.4725	22.2863	0.00994212	0.994212
SE	2.02896	13.9849	14.616	0.00478376	0.478376	0	0.819214	8.10103	8.35996	0.00194048	0.194048	0	1.59025	9.58291	10.342	0.00361324	0.361324	0	1.27758	6.79019	7.04754	0.00314397	0.314397
